# Supplementary material for: Non‐invasive imaging of functional pancreatic islet beta‐cell mass in people with type 1 diabetes mellitus
Source: Diabet Med. 2023 Apr 21;40(10):e15111. doi: 10.1111/dme.15111 (PMC10946460; doi:10.1111/dme.15111)
Supplement: Supplementary file 1 — Figure S1. [file DME-40-0-s001.zip]

Archive with 2 entries (2 files):
- dme15111-sup-0001-FigureS1.jpg
- dme15111-sup-0002-FigureS1.docx
